# Supplementary material for: Fuzzy Index to Evaluate Edge Detection in Digital Images
Source: PLoS One. 2015 Jun 26;10(6):e0131161. doi: 10.1371/journal.pone.0131161 (PMC4483257; doi:10.1371/journal.pone.0131161)
Supplement: S1 Dataset — (ZIP) [file pone.0131161.s001.zip]

Archive with 6 entries (6 files):
- fig10a.txt
- fig10b.txt
- fig10c.txt
- fig10d.txt
- fig10e.txt
- fig10f.txt
