# Supplementary material for: Fuzzy Index to Evaluate Edge Detection in Digital Images
Source: PLoS One. 2015 Jun 26;10(6):e0131161. doi: 10.1371/journal.pone.0131161 (PMC4483257; doi:10.1371/journal.pone.0131161)
Supplement: S1 Dataset — (ZIP) [file pone.0131161.s001.zip › fig10e.txt]

0.0000000e+00	0.0000000e+00	0.0000000e+00	0.0000000e+00	0.0000000e+00	0.0000000e+00	0.0000000e+00	0.0000000e+00	0.0000000e+00	0.0000000e+00
2.0000000e-01	2.0000000e-01	2.0000000e-01	2.0000000e-01	2.0000000e-01	2.0000000e-01	2.0000000e-01	2.0000000e-01	2.0000000e-01	2.0000000e-01
0.0000000e+00	0.0000000e+00	0.0000000e+00	0.0000000e+00	0.0000000e+00	0.0000000e+00	0.0000000e+00	0.0000000e+00	0.0000000e+00	0.0000000e+00
2.0000000e-01	2.0000000e-01	2.0000000e-01	2.0000000e-01	2.0000000e-01	2.0000000e-01	2.0000000e-01	2.0000000e-01	2.0000000e-01	2.0000000e-01
0.0000000e+00	0.0000000e+00	0.0000000e+00	0.0000000e+00	0.0000000e+00	0.0000000e+00	0.0000000e+00	0.0000000e+00	0.0000000e+00	0.0000000e+00
2.0000000e-01	2.0000000e-01	2.0000000e-01	2.0000000e-01	2.0000000e-01	2.0000000e-01	2.0000000e-01	2.0000000e-01	2.0000000e-01	2.0000000e-01
0.0000000e+00	0.0000000e+00	0.0000000e+00	0.0000000e+00	0.0000000e+00	0.0000000e+00	0.0000000e+00	0.0000000e+00	0.0000000e+00	0.0000000e+00
2.0000000e-01	2.0000000e-01	2.0000000e-01	2.0000000e-01	2.0000000e-01	2.0000000e-01	2.0000000e-01	2.0000000e-01	2.0000000e-01	2.0000000e-01
0.0000000e+00	0.0000000e+00	0.0000000e+00	0.0000000e+00	0.0000000e+00	0.0000000e+00	0.0000000e+00	0.0000000e+00	0.0000000e+00	0.0000000e+00
2.0000000e-01	2.0000000e-01	2.0000000e-01	2.0000000e-01	2.0000000e-01	2.0000000e-01	2.0000000e-01	2.0000000e-01	2.0000000e-01	2.0000000e-01
